# Supplementary material for: Disease Resistance Correlates with Core Microbiome Diversity in Cotton
Source: Curr Microbiol. 2024 Aug 8;81(9):302. doi: 10.1007/s00284-024-03827-1 (PMC11310248; doi:10.1007/s00284-024-03827-1)
Supplement: Supplementary file 1 — Supplementary file1 The meta data associated with the deposited sequences (XLSX 13 KB) [file 284_2024_3827_MOESM1_ESM.xlsx]

## Sheet: Supplementary_Data_Table_1
SampleID	Cotton_Species	Cotton_Variety	CLCuV_Susceptibility	Compartment	Replicate	DNA Conc. ng/µL
S1	Gossypium hirsutum	PFV1	Partially Tolerant	Leaf epiphyte	1	167.7
S2	Gossypium hirsutum	PFV1	Partially Tolerant	Leaf epiphyte	2	237.2
S3	Gossypium hirsutum	PFV1	Partially Tolerant	Leaf epiphyte	3	194.8
S4	Gossypium hirsutum	PFV1	Partially Tolerant	Leaf epiphyte	4	146.5
S5	Gossypium hirsutum	PFV1	Partially Tolerant	Leaf epiphyte	5	389.2
S6	Gossypium hirsutum	PFV1	Partially Tolerant	Leaf endophyte	1	398.7
S7	Gossypium hirsutum	PFV1	Partially Tolerant	Leaf endophyte	2	1031.4
S8	Gossypium hirsutum	PFV1	Partially Tolerant	Leaf endophyte	3	2377.5
S9	Gossypium hirsutum	PFV1	Partially Tolerant	Leaf endophyte	4	336.2
S10	Gossypium hirsutum	PFV1	Partially Tolerant	Leaf endophyte	5	2320
S11	Gossypium hirsutum	PFV1	Partially Tolerant	Root endophyte	1	384.8
S12	Gossypium hirsutum	PFV1	Partially Tolerant	Root endophyte	2	258.8
S13	Gossypium hirsutum	PFV1	Partially Tolerant	Root endophyte	3	457.9
S14	Gossypium hirsutum	PFV1	Partially Tolerant	Root endophyte	4	635.4
S15	Gossypium hirsutum	PFV1	Partially Tolerant	Root endophyte	5	749.1
S16	Gossypium hirsutum	PFV1	Partially Tolerant	Rhizosphere	1	657.8
S17	Gossypium hirsutum	PFV1	Partially Tolerant	Rhizosphere	2	537.5
S18	Gossypium hirsutum	PFV1	Partially Tolerant	Rhizosphere	3	657.9
S19	Gossypium hirsutum	PFV1	Partially Tolerant	Rhizosphere	4	939.5
S20	Gossypium hirsutum	PFV1	Partially Tolerant	Rhizosphere	5	816.4
S21	Gossypium hirsutum	PFV2	Susceptible	Leaf epiphyte	1	82.2
S22	Gossypium hirsutum	PFV2	Susceptible	Leaf epiphyte	2	56.2
S23	Gossypium hirsutum	PFV2	Susceptible	Leaf epiphyte	3	76.8
S24	Gossypium hirsutum	PFV2	Susceptible	Leaf epiphyte	4	125.4
S25	Gossypium hirsutum	PFV2	Susceptible	Leaf epiphyte	5	18
S26	Gossypium hirsutum	PFV2	Susceptible	Leaf endophyte	1	3610.3
S27	Gossypium hirsutum	PFV2	Susceptible	Leaf endophyte	2	1206.9
S28	Gossypium hirsutum	PFV2	Susceptible	Leaf endophyte	3	2902.6
S29	Gossypium hirsutum	PFV2	Susceptible	Leaf endophyte	4	1726.7
S30	Gossypium hirsutum	PFV2	Susceptible	Leaf endophyte	5	974.3
S31	Gossypium hirsutum	PFV2	Susceptible	Root endophyte	1	193.5
S32	Gossypium hirsutum	PFV2	Susceptible	Root endophyte	2	13.1
S33	Gossypium hirsutum	PFV2	Susceptible	Root endophyte	3	20.1
S34	Gossypium hirsutum	PFV2	Susceptible	Root endophyte	4	15
S35	Gossypium hirsutum	PFV2	Susceptible	Root endophyte	5	177.7
S36	Gossypium hirsutum	PFV2	Susceptible	Rhizosphere	1	14
S37	Gossypium hirsutum	PFV2	Susceptible	Rhizosphere	2	15.1
S38	Gossypium hirsutum	PFV2	Susceptible	Rhizosphere	3	16.3
S39	Gossypium hirsutum	PFV2	Susceptible	Rhizosphere	4	19.7
S40	Gossypium hirsutum	PFV2	Susceptible	Rhizosphere	5	33.7
S41	Gossypium arboreum	FDH228	Resistant	Leaf epiphyte	1	45.8
S42	Gossypium arboreum	FDH228	Resistant	Leaf epiphyte	2	34.2
S43	Gossypium arboreum	FDH228	Resistant	Leaf epiphyte	3	32.5
S44	Gossypium arboreum	FDH228	Resistant	Leaf epiphyte	4	67.2
S45	Gossypium arboreum	FDH228	Resistant	Leaf epiphyte	5	33
S46	Gossypium arboreum	FDH228	Resistant	Leaf endophyte	1	20
S47	Gossypium arboreum	FDH228	Resistant	Leaf endophyte	2	13.9
S48	Gossypium arboreum	FDH228	Resistant	Leaf endophyte	3	14
S49	Gossypium arboreum	FDH228	Resistant	Leaf endophyte	4	10.9
S50	Gossypium arboreum	FDH228	Resistant	Leaf endophyte	5	17.8
S51	Gossypium arboreum	FDH228	Resistant	Root endophyte	1	11.7
S52	Gossypium arboreum	FDH228	Resistant	Root endophyte	2	13.2
S53	Gossypium arboreum	FDH228	Resistant	Root endophyte	3	10.9
S54	Gossypium arboreum	FDH228	Resistant	Root endophyte	4	10.5
S55	Gossypium arboreum	FDH228	Resistant	Root endophyte	5	15
S56	Gossypium arboreum	FDH228	Resistant	Rhizosphere	1	105
S57	Gossypium arboreum	FDH228	Resistant	Rhizosphere	2	233.1
S58	Gossypium arboreum	FDH228	Resistant	Rhizosphere	3	23.6
S59	Gossypium arboreum	FDH228	Resistant	Rhizosphere	4	109.8
S60	Gossypium arboreum	FDH228	Resistant	Rhizosphere	5	23.4
