# Supplementary material for: Disease Resistance Correlates with Core Microbiome Diversity in Cotton
Source: Curr Microbiol. 2024 Aug 8;81(9):302. doi: 10.1007/s00284-024-03827-1 (PMC11310248; doi:10.1007/s00284-024-03827-1)
Supplement: Supplementary file 2 — Supplementary file2 The detailed dataset for Figures 2 and 3 (XLSX 41 KB) [file 284_2024_3827_MOESM2_ESM.xlsx]

## Sheet: collated_core
Groups	ASVs	ASV Occupancy	ASV Relative Abundance	Neutrality	Kingdom	Phylum	Class	Order	Family	Genus	Species
FDH228	ASV_6	0.176471	0.00323487	Below	Bacteria	Proteobacteria	Gammaproteobacteria	Pseudomonadales	Moraxellaceae	Acinetobacter
FDH228	ASV_16	0.411765	0.00643569	Below	Bacteria	Proteobacteria	Gammaproteobacteria	Pseudomonadales	Moraxellaceae	Acinetobacter
FDH228	ASV_42	0.647059	0.00170256	Above	Bacteria	Proteobacteria	Alphaproteobacteria	Rhizobiales	Beijerinckiaceae	Methylobacterium-Methylorubrum
FDH228	ASV_43	0.411765	0.00137908	Neutral	Bacteria	Proteobacteria	Gammaproteobacteria	Nitrosococcales	Methylophagaceae	Methylophaga
FDH228	ASV_46	0.352941	0.00107261	Neutral	Bacteria	Proteobacteria	Alphaproteobacteria	Caulobacterales	Caulobacteraceae	Caulobacter
FDH228	ASV_47	0.294118	0.000374564	Neutral	Bacteria	Proteobacteria	Gammaproteobacteria	Oceanospirillales	Halomonadaceae	Candidatus_Portiera	Portiera_endosymbiont
FDH228	ASV_48	0.235294	0.000561846	Neutral	Bacteria	Proteobacteria	Gammaproteobacteria	Nitrosococcales	Methylophagaceae	Methylophaga	uncultured_gamma
FDH228	ASV_49	0.294118	0.000970461	Neutral	Bacteria	Proteobacteria	Alphaproteobacteria	Rhizobiales	Beijerinckiaceae	Methylobacterium-Methylorubrum
FDH228	ASV_51	0.176471	0.000357538	Neutral	Bacteria	Firmicutes	Bacilli	Bacillales	Bacillaceae	Fictibacillus
FDH228	ASV_58	0.235294	0.000374564	Neutral	Bacteria	Proteobacteria	Gammaproteobacteria	Legionellales	Legionellaceae	Legionella
FDH228	ASV_89	0.294118	0.000749127	Neutral	Bacteria	Cyanobacteria	Vampirivibrionia	Obscuribacterales	Obscuribacteraceae	Obscuribacteraceae	uncultured_bacterium
FDH228	ASV_93	0.235294	0.000612922	Neutral	Bacteria	Proteobacteria	Alphaproteobacteria	Caulobacterales	Caulobacteraceae	uncultured
FDH228	ASV_104	0.176471	0.00027241	Neutral	Bacteria	Actinobacteriota	Actinobacteria	Micrococcales	Intrasporangiaceae
FDH228	ASV_112	0.176471	0.000187282	Neutral	Bacteria	Proteobacteria	Alphaproteobacteria	Sphingomonadales	Sphingomonadaceae	Sphingomonas
FDH228	ASV_115	0.235294	0.000476717	Neutral	Bacteria	Proteobacteria	Alphaproteobacteria	Rhizobiales	Rhizobiaceae	Aureimonas
FDH228	ASV_116	0.294118	0.0012599	Neutral	Bacteria	Bacteroidota	Bacteroidia	Cytophagales	Microscillaceae	uncultured	Algoriphagus_sp.
FDH228	ASV_118	0.176471	0.000170256	Neutral	Bacteria	Proteobacteria	Gammaproteobacteria	Burkholderiales	Comamonadaceae	Curvibacter
FDH228	ASV_119	0.352941	0.00117477	Neutral	Bacteria	Proteobacteria	Gammaproteobacteria	Nitrosococcales	Methylophagaceae	Methylophaga
FDH228	ASV_122	0.352941	0.00408615	Below	Bacteria	Proteobacteria	Alphaproteobacteria	Rhizobiales	Rhizobiaceae
FDH228	ASV_131	0.176471	0.000136205	Neutral	Bacteria	Chloroflexi	Gitt-GS-136	Gitt-GS-136	Gitt-GS-136	Gitt-GS-136
FDH228	ASV_143	0.235294	0.000221333	Neutral	Bacteria	Firmicutes	Bacilli	Lactobacillales	Streptococcaceae	Streptococcus
FDH228	ASV_148	0.176471	0.000289436	Neutral	Bacteria	Proteobacteria	Alphaproteobacteria	Rhizobiales	Rhizobiaceae	Aureimonas
FDH228	ASV_149	0.588235	0.000868307	Above	Bacteria	Proteobacteria	Alphaproteobacteria	Rhizobiales	Rhizobiaceae	Aureimonas
FDH228	ASV_150	0.235294	0.000255384	Neutral	Bacteria	Proteobacteria	Alphaproteobacteria	Sphingomonadales	Sphingomonadaceae	Sphingomonas
FDH228	ASV_153	0.176471	0.000170256	Neutral	Bacteria	Proteobacteria	Alphaproteobacteria	Caulobacterales	Caulobacteraceae	uncultured
FDH228	ASV_154	0.529412	0.00296246	Neutral	Bacteria	Proteobacteria	Alphaproteobacteria	Rhizobiales	Rhizobiaceae	Aureimonas
FDH228	ASV_164	0.411765	0.00228143	Neutral	Bacteria	Proteobacteria	Alphaproteobacteria	Caulobacterales	Caulobacteraceae	Caulobacter
FDH228	ASV_172	0.235294	0.000136205	Neutral	Bacteria	Proteobacteria	Gammaproteobacteria	Xanthomonadales	Xanthomonadaceae	Stenotrophomonas
FDH228	ASV_189	0.470588	0.000851281	Above	Bacteria	Firmicutes	Bacilli	Bacillales	Bacillaceae	Bacillus
FDH228	ASV_195	0.176471	0.000136205	Neutral	Bacteria	Acidobacteriota	Vicinamibacteria	Vicinamibacterales	Vicinamibacteraceae	Vicinamibacteraceae
FDH228	ASV_203	0.529412	0.00194092	Neutral	Bacteria	Proteobacteria	Alphaproteobacteria	Rhizobiales	Rhizobiaceae	Aureimonas
FDH228	ASV_211	0.764706	0.00166851	Above	Bacteria	Proteobacteria	Alphaproteobacteria	Rhizobiales	Rhizobiaceae	Aureimonas
FDH228	ASV_214	0.176471	0.000102154	Neutral	Bacteria	Actinobacteriota	Actinobacteria	Micrococcales	Intrasporangiaceae
FDH228	ASV_218	0.176471	0.000170256	Neutral	Bacteria	Proteobacteria	Gammaproteobacteria	Oceanospirillales	Halomonadaceae	Candidatus_Portiera	Portiera_endosymbiont
FDH228	ASV_222	0.294118	0.000374564	Neutral	Bacteria	Proteobacteria	Gammaproteobacteria	Pseudomonadales	Moraxellaceae	Acinetobacter
FDH228	ASV_224	0.352941	0.00027241	Above	Bacteria	Proteobacteria	Gammaproteobacteria	Burkholderiales	Comamonadaceae	Aquabacterium
FDH228	ASV_229	0.352941	0.000851281	Neutral	Bacteria	Bacteroidota	Bacteroidia	Cytophagales	Microscillaceae	uncultured	Algoriphagus_sp.
FDH228	ASV_238	0.588235	0.00364348	Neutral	Bacteria	Proteobacteria	Alphaproteobacteria	Rhizobiales	Rhizobiaceae	Aureimonas
FDH228	ASV_243	0.176471	0.000170256	Neutral	Bacteria	Proteobacteria	Gammaproteobacteria	Aeromonadales	Aeromonadaceae	Aeromonas
FDH228	ASV_247	0.294118	0.000612922	Neutral	Bacteria	Cyanobacteria	Vampirivibrionia	Obscuribacterales	Obscuribacteraceae	Obscuribacteraceae	uncultured_bacterium
FDH228	ASV_263	0.411765	0.00175364	Neutral	Bacteria	Cyanobacteria	Vampirivibrionia	Obscuribacterales	Obscuribacteraceae	Obscuribacteraceae	uncultured_bacterium
FDH228	ASV_278	0.352941	0.00221333	Neutral	Bacteria	Actinobacteriota	Actinobacteria	Propionibacteriales	Propionibacteriaceae	Cutibacterium
FDH228	ASV_329	0.235294	0.000442666	Neutral	Bacteria	Firmicutes	Bacilli	Bacillales	Bacillaceae	Fictibacillus
FDH228	ASV_335	0.235294	0.000170256	Neutral	Bacteria	Proteobacteria	Alphaproteobacteria	Rhizobiales	Xanthobacteraceae
FDH228	ASV_342	0.352941	0.000357538	Above	Bacteria	Actinobacteriota	Actinobacteria	Propionibacteriales	Propionibacteriaceae	Cutibacterium
FDH228	ASV_347	0.235294	0.000153231	Neutral	Bacteria	Proteobacteria	Gammaproteobacteria	Pseudomonadales	Moraxellaceae	Acinetobacter
FDH228	ASV_353	0.352941	0.000425641	Above	Bacteria	Cyanobacteria	Vampirivibrionia	Obscuribacterales	Obscuribacteraceae	Obscuribacteraceae	uncultured_bacterium
FDH228	ASV_359	0.294118	0.000306461	Above	Bacteria	Firmicutes	Bacilli	Bacillales	Bacillaceae	Bacillus
FDH228	ASV_362	0.176471	0.000783179	Neutral	Bacteria	Proteobacteria	Gammaproteobacteria	Pseudomonadales	Moraxellaceae	Acinetobacter
FDH228	ASV_364	0.176471	0.000204307	Neutral	Bacteria	Proteobacteria	Alphaproteobacteria	Sphingomonadales	Sphingomonadaceae	Sphingomonas
FDH228	ASV_366	0.294118	0.00105559	Neutral	Bacteria	Actinobacteriota	Actinobacteria	Micrococcales	Microbacteriaceae	Microbacterium
FDH228	ASV_367	0.235294	0.000391589	Neutral	Bacteria	Proteobacteria	Alphaproteobacteria	Rhizobiales	Rhizobiaceae	Aureimonas
FDH228	ASV_372	0.176471	0.000136205	Neutral	Bacteria	Firmicutes	Bacilli	Bacillales	Bacillaceae	Bacillus
FDH228	ASV_375	0.470588	0.00430748	Neutral	Bacteria	Proteobacteria	Alphaproteobacteria	Rhizobiales	Rhizobiaceae	Aureimonas
FDH228	ASV_378	0.411765	0.000442666	Above	Bacteria	Proteobacteria	Alphaproteobacteria	Sphingomonadales	Sphingomonadaceae	Sphingomonas
FDH228	ASV_379	0.294118	0.000170256	Above	Bacteria	Proteobacteria	Alphaproteobacteria	Sphingomonadales	Sphingomonadaceae	Sphingomonas
FDH228	ASV_380	0.470588	0.0021963	Neutral	Bacteria	Proteobacteria	Alphaproteobacteria	Rhizobiales	Rhizobiaceae	Aureimonas
FDH228	ASV_392	0.235294	0.000425641	Neutral	Bacteria	Proteobacteria	Gammaproteobacteria	Xanthomonadales	Xanthomonadaceae	Pseudoxanthomonas
FDH228	ASV_397	0.352941	0.00027241	Above	Bacteria	Proteobacteria	Gammaproteobacteria	Enterobacterales	Enterobacteriaceae	Escherichia-Shigella
FDH228	ASV_441	0.294118	0.000629948	Neutral	Bacteria	Firmicutes	Bacilli	Bacillales	Bacillaceae	Bacillus
FDH228	ASV_442	0.235294	0.000187282	Neutral	Bacteria	Firmicutes	Bacilli	Bacillales	Bacillaceae	Bacillus
FDH228	ASV_462	0.176471	0.000102154	Neutral	Bacteria	Proteobacteria	Gammaproteobacteria	Enterobacterales	Enterobacteriaceae	Escherichia-Shigella
FDH228	ASV_471	0.294118	0.00177067	Neutral	Bacteria	Proteobacteria	Alphaproteobacteria	Rhizobiales	Rhizobiaceae	Aureimonas
FDH228	ASV_478	0.176471	0.000221333	Neutral	Bacteria	Proteobacteria	Alphaproteobacteria	Rhizobiales	Beijerinckiaceae	Methylobacterium-Methylorubrum
FDH228	ASV_483	0.235294	0.000885332	Neutral	Bacteria	Proteobacteria	Alphaproteobacteria	Rhizobiales	Beijerinckiaceae	Methylobacterium-Methylorubrum
FDH228	ASV_488	0.235294	0.0202264	Below	Bacteria	Proteobacteria	Gammaproteobacteria	Aeromonadales	Aeromonadaceae	Aeromonas
FDH228	ASV_556	0.470588	0.00120882	Neutral	Bacteria	Firmicutes	Bacilli	Bacillales	Bacillaceae	Bacillus
FDH228	ASV_557	0.294118	0.000749127	Neutral	Bacteria	Proteobacteria	Gammaproteobacteria	Pseudomonadales	Moraxellaceae	Acinetobacter
FDH228	ASV_589	0.294118	0.000357538	Neutral	Bacteria	Actinobacteriota	Actinobacteria	Micrococcales	Micrococcaceae
FDH228	ASV_610	0.411765	0.00190687	Neutral	Bacteria	Proteobacteria	Alphaproteobacteria	Sphingomonadales	Sphingomonadaceae	Sphingomonas
FDH228	ASV_652	0.470588	0.00367754	Neutral	Bacteria	Proteobacteria	Alphaproteobacteria	Rhizobiales	Rhizobiaceae
FDH228	ASV_696	0.294118	0.00250277	Neutral	Bacteria	Proteobacteria	Alphaproteobacteria	Rhizobiales	Rhizobiaceae	Aureimonas
FDH228	ASV_716	0.294118	0.00166851	Neutral	Bacteria	Proteobacteria	Alphaproteobacteria	Rhizobiales	Rhizobiaceae	Aureimonas
FDH228	ASV_877	0.352941	0.000919384	Neutral	Bacteria	Proteobacteria	Alphaproteobacteria	Dongiales	Dongiaceae	Dongia
FDH228	ASV_1284	0.294118	0.000289436	Above	Bacteria	Planctomycetota	Phycisphaerae	Tepidisphaerales	WD2101_soil_group	WD2101_soil_group
FDH228	ASV_1405	0.352941	0.000902358	Neutral	Bacteria	Actinobacteriota	Actinobacteria	Propionibacteriales	Propionibacteriaceae	Cutibacterium
FDH228	ASV_1609	0.411765	0.000868307	Neutral	Bacteria	Actinobacteriota	Actinobacteria	Propionibacteriales	Propionibacteriaceae	Cutibacterium
FDH228	ASV_2648	0.235294	0.000255384	Neutral	Bacteria	Firmicutes	Bacilli	Bacillales	Bacillaceae	Bacillus
FDH228	ASV_2650	0.235294	0.00257087	Below	Bacteria	Proteobacteria	Alphaproteobacteria	Rhizobiales	Rhizobiaceae
FDH228	ASV_2654	0.411765	0.000885332	Neutral	Bacteria	Proteobacteria	Gammaproteobacteria	Enterobacterales	Enterobacteriaceae	Escherichia-Shigella
FDH228	ASV_2701	0.176471	0.00359241	Below	Bacteria	Firmicutes	Bacilli	Paenibacillales	Paenibacillaceae	Ammoniphilus
FDH228	ASV_2703	0.176471	0.00114072	Neutral	Bacteria	Firmicutes	Bacilli	Paenibacillales	Paenibacillaceae	Ammoniphilus
FDH228	ASV_2705	0.176471	0.00148123	Neutral	Bacteria	Firmicutes	Bacilli	Paenibacillales	Paenibacillaceae	Ammoniphilus
FDH228	ASV_2706	0.294118	0.00141313	Neutral	Bacteria	Firmicutes	Bacilli	Bacillales	Bacillaceae	Anoxybacillus
FDH228	ASV_2714	0.176471	0.000681025	Neutral	Bacteria	Firmicutes	Bacilli	Paenibacillales	Paenibacillaceae	Ammoniphilus
FDH228	ASV_2739	0.470588	0.00131097	Neutral	Bacteria	Firmicutes	Bacilli	Bacillales	Bacillaceae	Bacillus
FDH228	ASV_2747	0.176471	0.0060441	Below	Bacteria	Proteobacteria	Gammaproteobacteria	Aeromonadales	Aeromonadaceae	Aeromonas
FDH228	ASV_2752	0.529412	0.00216225	Neutral	Bacteria	Proteobacteria	Alphaproteobacteria	Sphingomonadales	Sphingomonadaceae	Sphingomonas
FDH228	ASV_2767	0.235294	0.000221333	Neutral	Bacteria	Firmicutes	Bacilli	Bacillales	Bacillaceae	Bacillus
FDH228	ASV_2772	0.235294	0.000102154	Above	Bacteria	Proteobacteria	Gammaproteobacteria	Burkholderiales	Oxalobacteraceae	Massilia
FDH228	ASV_2784	0.176471	0.00207713	Below	Bacteria	Firmicutes	Bacilli	Bacillales	Planococcaceae
FDH228	ASV_2801	0.176471	0.000340512	Neutral	Bacteria	Proteobacteria	Gammaproteobacteria	Burkholderiales	Oxalobacteraceae	Massilia
FDH228	ASV_2806	0.294118	0.000834256	Neutral	Bacteria	Proteobacteria	Alphaproteobacteria	Sphingomonadales	Sphingomonadaceae	Sphingomonas
FDH228	ASV_2811	0.235294	0.000681025	Neutral	Bacteria	Proteobacteria	Gammaproteobacteria	Nitrosococcales	Methylophagaceae	Methylophaga
FDH228	ASV_2812	0.235294	0.00105559	Neutral	Bacteria	Cyanobacteria	Cyanobacteriia
FDH228	ASV_2814	0.294118	0.00120882	Neutral	Bacteria	Planctomycetota	Planctomycetes	Pirellulales	Pirellulaceae	Pir4_lineage	uncultured_Planctomycetaceae
FDH228	ASV_2820	0.470588	0.011952	Below	Bacteria	Proteobacteria	Gammaproteobacteria	Pseudomonadales	Pseudomonadaceae	Pseudomonas
FDH228	ASV_2823	0.235294	0.000391589	Neutral	Bacteria	Cyanobacteria	Cyanobacteriia
FDH228	ASV_2824	0.411765	0.00120882	Neutral	Bacteria	Proteobacteria	Gammaproteobacteria	Xanthomonadales	Xanthomonadaceae
FDH228	ASV_2826	0.352941	0.000442666	Above	Bacteria	Proteobacteria	Alphaproteobacteria	Rhizobiales	Rhizobiaceae	Aureimonas
FDH228	ASV_2832	0.352941	0.0117136	Below	Bacteria	Proteobacteria	Gammaproteobacteria	Pseudomonadales	Pseudomonadaceae	Pseudomonas
FDH228	ASV_2833	0.294118	0.000493743	Neutral	Bacteria	Proteobacteria	Gammaproteobacteria	Alteromonadales	Marinobacteraceae	Marinobacter
FDH228	ASV_2837	0.352941	0.00117477	Neutral	Bacteria	Proteobacteria	Gammaproteobacteria	Xanthomonadales	Xanthomonadaceae
FDH228	ASV_2843	0.235294	0.000221333	Neutral	Bacteria	Bacteroidota	Bacteroidia	Cytophagales	Microscillaceae	uncultured
FDH228	ASV_2850	0.235294	0.000255384	Neutral	Bacteria	Gemmatimonadota	Gemmatimonadetes	Gemmatimonadales	Gemmatimonadaceae	Gemmatimonas
FDH228	ASV_2860	0.235294	0.000663999	Neutral	Bacteria	Cyanobacteria	Cyanobacteriia
FDH228	ASV_2861	0.294118	0.000902358	Neutral	Bacteria	Firmicutes	Bacilli	Bacillales	Bacillaceae	Bacillus
FDH228	ASV_2864	0.235294	0.000204307	Neutral	Bacteria	Proteobacteria	Gammaproteobacteria	Burkholderiales	TRA3-20	TRA3-20	uncultured_Burkholderiales
FDH228	ASV_2866	0.235294	0.000102154	Above	Bacteria	Proteobacteria	Alphaproteobacteria	Rhizobiales	Rhizobiaceae
FDH228	ASV_2878	0.352941	0.0041202	Below	Bacteria	Proteobacteria	Alphaproteobacteria	Rhizobiales	Rhizobiaceae
FDH228	ASV_2879	0.235294	0.000187282	Neutral	Bacteria	Armatimonadota	Fimbriimonadia	Fimbriimonadales	Fimbriimonadaceae	Fimbriimonadaceae	uncultured_bacterium
FDH228	ASV_2882	0.235294	0.000221333	Neutral	Bacteria	Gemmatimonadota	Gemmatimonadetes	Gemmatimonadales	Gemmatimonadaceae	Gemmatimonas
FDH228	ASV_2904	0.235294	0.000255384	Neutral	Bacteria	Planctomycetota	Planctomycetes	Pirellulales	Pirellulaceae	uncultured
FDH228	ASV_2928	0.235294	0.00124287	Neutral	Bacteria	Deinococcota	Deinococci	Deinococcales	Trueperaceae	Truepera	uncultured_Truepera
FDH228	ASV_2958	0.470588	0.000766153	Above	Bacteria	Proteobacteria	Alphaproteobacteria	Rhizobiales	Beijerinckiaceae	Methylobacterium-Methylorubrum
FDH228	ASV_2966	0.235294	0.000153231	Neutral	Bacteria	Proteobacteria	Gammaproteobacteria	Burkholderiales	Oxalobacteraceae	Massilia
FDH228	ASV_2987	0.294118	0.000408615	Neutral	Bacteria	Planctomycetota	Planctomycetes	Planctomycetales	uncultured	uncultured
FDH228	ASV_2998	0.235294	0.000204307	Neutral	Bacteria	Planctomycetota	Planctomycetes	Gemmatales	Gemmataceae	Gemmata
FDH228	ASV_3028	0.470588	0.00994296	Below	Bacteria	Verrucomicrobiota	Verrucomicrobiae	Verrucomicrobiales	Rubritaleaceae	Luteolibacter
FDH228	ASV_3032	0.235294	0.0012599	Neutral	Bacteria	Deinococcota	Deinococci	Deinococcales	Trueperaceae	Truepera	uncultured_Truepera
FDH228	ASV_3055	0.294118	0.000391589	Neutral	Bacteria	Proteobacteria	Alphaproteobacteria	Sphingomonadales	Sphingomonadaceae	Sphingomonas
FDH228	ASV_3091	0.235294	0.000119179	Above	Bacteria	Planctomycetota	Planctomycetes	Planctomycetales
FDH228	ASV_3102	0.294118	0.00308164	Below	Bacteria	Bacteroidota	Bacteroidia	Flavobacteriales	Flavobacteriaceae	Flavobacterium
FDH228	ASV_3112	0.294118	0.00027241	Above	Bacteria	Gemmatimonadota	S0134_terrestrial_group	S0134_terrestrial_group	S0134_terrestrial_group	S0134_terrestrial_group	uncultured_bacterium
FDH228	ASV_3122	0.235294	0.000136205	Neutral	Bacteria	Myxococcota	Polyangia	Polyangiales	Sandaracinaceae	uncultured
FDH228	ASV_3136	0.235294	0.000698051	Neutral	Bacteria	Bacteroidota	Bacteroidia	Flavobacteriales	Flavobacteriaceae
FDH228	ASV_3209	0.235294	0.000136205	Neutral	Bacteria	Proteobacteria	Alphaproteobacteria	Azospirillales	uncultured	uncultured
FDH228	ASV_3232	0.235294	0.000681025	Neutral	Bacteria	Proteobacteria	Gammaproteobacteria	Cellvibrionales	Cellvibrionaceae	Cellvibrio
FDH228	ASV_3251	0.294118	0.000493743	Neutral	Bacteria	Proteobacteria	Gammaproteobacteria
FDH228	ASV_3345	0.235294	0.000357538	Neutral	Bacteria	Proteobacteria	Gammaproteobacteria	Burkholderiales	Methylophilaceae
FDH228	ASV_3410	0.235294	0.000306461	Neutral	Bacteria	Planctomycetota	Planctomycetes	Planctomycetales	uncultured	uncultured
FDH228	ASV_3412	0.294118	0.000306461	Above	Bacteria	Patescibacteria	Saccharimonadia	Saccharimonadales	Saccharimonadales	Saccharimonadales
FDH228	ASV_3514	0.235294	0.000238359	Neutral	Bacteria	Proteobacteria	Gammaproteobacteria	Xanthomonadales	Xanthomonadaceae	Lysobacter
FDH228	ASV_3582	0.411765	0.00944922	Below	Bacteria	Proteobacteria	Gammaproteobacteria	Cellvibrionales	Cellvibrionaceae	Cellvibrio
FDH228	ASV_3660	0.235294	0.000681025	Neutral	Bacteria	Proteobacteria	Alphaproteobacteria	Sphingomonadales	Sphingomonadaceae	Sphingomonas
FDH228	ASV_3831	0.235294	0.000153231	Neutral	Bacteria	Proteobacteria	Gammaproteobacteria	Burkholderiales	TRA3-20	TRA3-20	uncultured_Burkholderiales
FDH228	ASV_3841	0.235294	0.000425641	Neutral	Bacteria	Proteobacteria	Alphaproteobacteria	Dongiales	Dongiaceae	Dongia
FDH228	ASV_3842	0.352941	0.000715076	Neutral	Bacteria	Proteobacteria	Gammaproteobacteria	Xanthomonadales	Xanthomonadaceae	Stenotrophomonas
FDH228	ASV_3867	0.235294	0.00340513	Below	Bacteria	Bacteroidota	Bacteroidia	Flavobacteriales	Flavobacteriaceae	Flavobacterium
FDH228	ASV_3869	0.235294	0.000136205	Neutral	Bacteria	Proteobacteria	Alphaproteobacteria	Rhizobiales	Devosiaceae	Devosia
FDH228	ASV_3958	0.235294	0.000204307	Neutral	Bacteria	Proteobacteria	Alphaproteobacteria	uncultured	uncultured	uncultured	uncultured_Rhodobacteraceae
FDH228	ASV_4018	0.294118	0.000204307	Above	Bacteria	Bacteroidota	Bacteroidia	Flavobacteriales	Flavobacteriaceae
FDH228	ASV_4041	0.235294	0.000323487	Neutral	Bacteria	Proteobacteria	Alphaproteobacteria	Caulobacterales	Caulobacteraceae	Brevundimonas
FDH228	ASV_4072	0.294118	0.000340512	Neutral	Bacteria	Proteobacteria	Gammaproteobacteria	Nitrococcales	Nitrococcaceae	Halopeptonella
FDH228	ASV_4095	0.294118	0.000170256	Above	Bacteria	Proteobacteria	Gammaproteobacteria	Xanthomonadales	Xanthomonadaceae	Stenotrophomonas
FDH228	ASV_4109	0.235294	0.000119179	Above	Bacteria	Firmicutes	Bacilli	Bacillales	Bacillaceae	Bacillus
FDH228	ASV_4115	0.294118	0.000646974	Neutral	Bacteria	Proteobacteria	Alphaproteobacteria	Sphingomonadales	Sphingomonadaceae	Sphingomonas
FDH228	ASV_4138	0.176471	5.11e-05	Neutral	Bacteria	Actinobacteriota	Acidimicrobiia	Actinomarinales	uncultured	uncultured	uncultured_Actinomycetales
FDH228	ASV_4185	0.470588	0.00127692	Neutral	Bacteria	Proteobacteria	Alphaproteobacteria	Rhizobiales	Rhizobiaceae	Aureimonas
FDH228	ASV_4217	0.176471	0.000170256	Neutral	Bacteria	Firmicutes	Bacilli	Lactobacillales	Streptococcaceae	Streptococcus
FDH228	ASV_4386	0.294118	0.000970461	Neutral	Bacteria	Proteobacteria	Gammaproteobacteria	Burkholderiales	Methylophilaceae	Methylophilus
FDH228	ASV_4510	0.235294	6.81e-05	Above	Bacteria	Planctomycetota	Planctomycetes	Pirellulales	Pirellulaceae	Pir4_lineage
FDH228	ASV_4557	0.235294	0.000289436	Neutral	Bacteria	Planctomycetota	Planctomycetes	Pirellulales	Pirellulaceae	Pir4_lineage	uncultured_Planctomycetaceae
FDH228	ASV_4644	0.352941	0.000255384	Above	Bacteria	Firmicutes	Bacilli	Bacillales	Bacillaceae	Bacillus
FDH228	ASV_5198	0.235294	0.000595897	Neutral	Bacteria	Bacteroidota	Bacteroidia	Cytophagales	Microscillaceae
FDH228	ASV_5221	0.294118	0.000646974	Neutral	Bacteria	Bacteroidota	Bacteroidia	Cytophagales	Microscillaceae	uncultured
FDH228	ASV_5759	0.352941	0.00245169	Neutral	Bacteria	Proteobacteria	Alphaproteobacteria	Rhizobiales	Rhizobiaceae
FDH228	ASV_5823	0.235294	0.00027241	Neutral	Bacteria	Proteobacteria	Alphaproteobacteria	Caulobacterales	Caulobacteraceae	Brevundimonas
FDH228	ASV_5828	0.235294	0.000119179	Above	Bacteria	Actinobacteriota	Actinobacteria	Streptomycetales	Streptomycetaceae	Streptomyces
FDH228	ASV_5877	0.352941	0.00112369	Neutral	Bacteria	Firmicutes	Bacilli	Bacillales	Bacillaceae	Bacillus
FDH228	ASV_5886	0.235294	0.00177067	Neutral	Bacteria	Actinobacteriota	Acidimicrobiia	Microtrichales	Ilumatobacteraceae	uncultured	metagenome
FDH228	ASV_5888	0.352941	0.00309866	Neutral	Bacteria	Actinobacteriota	Acidimicrobiia	Microtrichales
FDH228	ASV_5889	0.235294	0.00469907	Below	Bacteria	Actinobacteriota	Acidimicrobiia	Microtrichales
FDH228	ASV_5902	0.294118	0.00117477	Neutral	Bacteria	Proteobacteria	Alphaproteobacteria	Dongiales	Dongiaceae	Dongia
FDH228	ASV_6117	0.235294	0.000374564	Neutral	Bacteria	Proteobacteria	Alphaproteobacteria	Ferrovibrionales	Ferrovibrionaceae	Ferrovibrio
FDH228	ASV_6390	0.235294	0.000374564	Neutral	Bacteria	Planctomycetota	Phycisphaerae	Tepidisphaerales	WD2101_soil_group	WD2101_soil_group
FDH228	ASV_6529	0.352941	0.000238359	Above	Bacteria	Firmicutes	Bacilli	Bacillales	Bacillaceae	Bacillus
FDH228	ASV_6536	0.235294	0.000136205	Neutral	Bacteria	Firmicutes	Bacilli	Staphylococcales	Staphylococcaceae	Staphylococcus
FDH228	ASV_6752	0.294118	0.000221333	Above	Bacteria	Firmicutes	Bacilli	Bacillales	Bacillaceae	Bacillus	Bacillus_funiculus
FDH228	ASV_7019	0.235294	0.000119179	Above	Bacteria	Proteobacteria	Alphaproteobacteria	Sphingomonadales	Sphingomonadaceae	Sphingomonas
FDH228	ASV_7217	0.235294	0.000255384	Neutral	Bacteria	Actinobacteriota	Actinobacteria	Frankiales	Sporichthyaceae	Sporichthya	Sporichthya_polymorpha
FDH228	ASV_7507	0.235294	0.000153231	Neutral	Bacteria	Firmicutes	Bacilli	Bacillales	Bacillaceae	Bacillus
FDH228	ASV_7580	0.294118	0.000289436	Above	Bacteria	Actinobacteriota	Actinobacteria	Micrococcales	Micrococcaceae	Micrococcus
FDH228	ASV_7609	0.235294	0.000119179	Above	Bacteria	Proteobacteria	Alphaproteobacteria	Rhizobiales	Rhizobiaceae	Aureimonas
FDH228	ASV_7612	0.294118	0.000442666	Neutral	Bacteria	Firmicutes	Bacilli	Staphylococcales	Staphylococcaceae	Staphylococcus
FDH228	ASV_7621	0.176471	0.000136205	Neutral	Bacteria	Firmicutes	Bacilli	Staphylococcales	Staphylococcaceae	Staphylococcus
FDH228	ASV_7632	0.411765	0.000766153	Neutral	Bacteria	Proteobacteria	Alphaproteobacteria	Rhizobiales	Beijerinckiaceae	Methylobacterium-Methylorubrum
FDH228	ASV_7633	0.352941	0.0012599	Neutral	Bacteria	Proteobacteria	Alphaproteobacteria	Rhodobacterales	Rhodobacteraceae	Paracoccus
FDH228	ASV_7636	0.352941	0.00323487	Below	Bacteria	Bacteroidota	Bacteroidia	Cytophagales	Microscillaceae	uncultured	Algoriphagus_sp.
FDH228	ASV_7642	0.235294	0.000374564	Neutral	Bacteria	Proteobacteria	Alphaproteobacteria	Rhodobacterales	Rhodobacteraceae	Paracoccus
FDH228	ASV_7648	0.176471	0.00027241	Neutral	Bacteria	Proteobacteria	Alphaproteobacteria	Rhodobacterales	Rhodobacteraceae	Paracoccus
FDH228	ASV_7649	0.176471	0.000170256	Neutral	Bacteria	Actinobacteriota	Actinobacteria	Micrococcales	Micrococcaceae	Rothia
FDH228	ASV_7656	0.176471	0.000425641	Neutral	Bacteria	Proteobacteria	Gammaproteobacteria	Xanthomonadales	Xanthomonadaceae	Stenotrophomonas
FDH228	ASV_7664	0.235294	0.00425641	Below	Bacteria	Firmicutes	Bacilli	Bacillales	Planococcaceae	Planomicrobium
FDH228	ASV_7670	0.176471	0.000323487	Neutral	Bacteria	Proteobacteria	Gammaproteobacteria	Gammaproteobacteria_Incertae_Sedis	Unknown_Family	Acidibacter
FDH228	ASV_7673	0.294118	0.000646974	Neutral	Bacteria	Actinobacteriota	Actinobacteria	Micrococcales	Microbacteriaceae
FDH228	ASV_7691	0.176471	0.000153231	Neutral	Bacteria	Proteobacteria	Gammaproteobacteria	Pseudomonadales	Pseudomonadaceae	Pseudomonas
FDH228	ASV_7696	0.235294	0.000357538	Neutral	Bacteria	Firmicutes	Bacilli	Lactobacillales	Streptococcaceae	Streptococcus
FDH228	ASV_7700	0.235294	0.000323487	Neutral	Bacteria	Actinobacteriota	Actinobacteria	Micrococcales	Microbacteriaceae	Microbacterium
FDH228	ASV_7723	0.176471	0.000442666	Neutral	Bacteria	Actinobacteriota	Actinobacteria	Micrococcales	Micrococcaceae	Kocuria
FDH228	ASV_7728	0.176471	0.000136205	Neutral	Bacteria	Firmicutes	Bacilli	Bacillales	Planococcaceae	Solibacillus
FDH228	ASV_7735	0.235294	8.51e-05	Above	Bacteria	Actinobacteriota	Actinobacteria	Micrococcales	Microbacteriaceae
FDH228	ASV_7742	0.176471	0.000119179	Neutral	Bacteria	Gemmatimonadota	Gemmatimonadetes	Gemmatimonadales	Gemmatimonadaceae	uncultured	uncultured_proteobacterium
FDH228	ASV_7743	0.235294	0.000289436	Neutral	Bacteria	Firmicutes	Bacilli	Bacillales	Planococcaceae	Paenisporosarcina
FDH228	ASV_7787	0.411765	0.000425641	Above	Bacteria	Proteobacteria	Alphaproteobacteria	Rhizobiales	Rhizobiaceae	Aureimonas
FDH228	ASV_7792	0.294118	0.000442666	Neutral	Bacteria	Proteobacteria	Gammaproteobacteria	Pseudomonadales	Pseudomonadaceae	Pseudomonas
FDH228	ASV_7793	0.176471	8.51e-05	Neutral	Bacteria	Chloroflexi	Gitt-GS-136	Gitt-GS-136	Gitt-GS-136	Gitt-GS-136
FDH228	ASV_7803	0.352941	0.00745722	Below	Bacteria	Bacteroidota	Bacteroidia	Cytophagales	Microscillaceae	uncultured	Algoriphagus_sp.
FDH228	ASV_7804	0.176471	0.000119179	Neutral	Bacteria	Firmicutes	Bacilli	Bacillales	Planococcaceae	Solibacillus
FDH228	ASV_7806	0.470588	0.000868307	Above	Bacteria	Firmicutes	Bacilli	Staphylococcales	Staphylococcaceae	Staphylococcus
FDH228	ASV_7820	0.294118	0.000374564	Neutral	Bacteria	Proteobacteria	Alphaproteobacteria	Dongiales	Dongiaceae	Dongia
FDH228	ASV_7841	0.176471	0.000306461	Neutral	Bacteria	Actinobacteriota	Actinobacteria	Micrococcales	Microbacteriaceae
FDH228	ASV_7853	0.294118	0.00112369	Neutral	Bacteria	Proteobacteria	Gammaproteobacteria	Pseudomonadales	Pseudomonadaceae	Pseudomonas
FDH228	ASV_7864	0.176471	0.000102154	Neutral	Bacteria	Proteobacteria	Alphaproteobacteria	Dongiales	Dongiaceae	Dongia
FDH228	ASV_7880	0.235294	0.00158338	Neutral	Bacteria	Actinobacteriota	Actinobacteria	Micrococcales	Microbacteriaceae	Microbacterium
FDH228	ASV_7888	0.235294	0.000204307	Neutral	Bacteria	Actinobacteriota	Actinobacteria	Micrococcales	Intrasporangiaceae
FDH228	ASV_7902	0.176471	8.51e-05	Neutral	Bacteria	Actinobacteriota	Actinobacteria	Micrococcales	Micrococcaceae
FDH228	ASV_7935	0.176471	0.000306461	Neutral	Bacteria	Firmicutes	Bacilli	Staphylococcales	Staphylococcaceae	Staphylococcus
FDH228	ASV_7948	0.235294	0.00027241	Neutral	Bacteria	Proteobacteria	Gammaproteobacteria	Burkholderiales	Comamonadaceae	Aquabacterium
FDH228	ASV_7976	0.411765	0.000612922	Above	Bacteria	Actinobacteriota	Actinobacteria	Micrococcales	Micrococcaceae	Kocuria
FDH228	ASV_8033	0.235294	0.000340512	Neutral	Bacteria	Firmicutes	Bacilli	Bacillales	Bacillaceae	Bacillus
FDH228	ASV_8149	0.235294	0.000425641	Neutral	Bacteria	Proteobacteria	Alphaproteobacteria	Caulobacterales	Caulobacteraceae	Caulobacter
FDH228	ASV_8800	0.176471	0.000646974	Neutral	Bacteria	Proteobacteria	Alphaproteobacteria	Rhizobiales	Rhizobiaceae	Aureimonas
FDH228	ASV_9849	0.235294	0.00173661	Neutral	Bacteria	Proteobacteria	Gammaproteobacteria	Pseudomonadales	Pseudomonadaceae	Pseudomonas
FDH228	ASV_9906	0.294118	0.000238359	Above	Bacteria	Proteobacteria	Gammaproteobacteria	Xanthomonadales	Xanthomonadaceae	Arenimonas
FDH228	ASV_10120	0.411765	0.000732102	Above	Bacteria	Proteobacteria	Gammaproteobacteria	Burkholderiales	Methylophilaceae	Methylophilus
FDH228	ASV_10227	0.235294	0.000255384	Neutral	Bacteria	Proteobacteria	Alphaproteobacteria	Sphingomonadales	Sphingomonadaceae	Sphingomonas
FDH228	ASV_10247	0.294118	0.000221333	Above	Bacteria	Proteobacteria	Alphaproteobacteria	Dongiales	Dongiaceae	Dongia
FDH228	ASV_10353	0.235294	0.00120882	Neutral	Bacteria	Proteobacteria	Gammaproteobacteria
FDH228	ASV_10374	0.294118	0.00127692	Neutral	Bacteria	Verrucomicrobiota	Verrucomicrobiae	Opitutales	Opitutaceae
FDH228	ASV_10928	0.176471	0.000221333	Neutral	Bacteria	Proteobacteria	Gammaproteobacteria	Burkholderiales	Methylophilaceae	Methylophilus
FDH228	ASV_10951	0.235294	0.000204307	Neutral	Bacteria	Proteobacteria	Alphaproteobacteria	Sphingomonadales	Sphingomonadaceae	Sphingomonas
FDH228	ASV_11333	0.235294	0.00110667	Neutral	Bacteria	Actinobacteriota	Acidimicrobiia	Microtrichales
FDH228	ASV_11795	0.235294	8.51e-05	Above	Bacteria	Firmicutes	Bacilli	Bacillales	Bacillaceae	Bacillus
FDH228	ASV_11893	0.235294	0.002656	Below	Bacteria	Proteobacteria	Alphaproteobacteria	Rhodobacterales	Rhodobacteraceae	Paracoccus
FDH228	ASV_12376	0.235294	0.00245169	Below	Bacteria	Proteobacteria	Alphaproteobacteria	Rhizobiales	Rhizobiaceae
FDH228	ASV_12691	0.235294	8.51e-05	Above	Bacteria	Actinobacteriota	Thermoleophilia	Solirubrobacterales	67-14	67-14
FDH228	ASV_13423	0.294118	0.00154933	Neutral	Bacteria	Actinobacteriota	Actinobacteria	Micrococcales	Microbacteriaceae
FDH228	ASV_13427	0.235294	0.000578871	Neutral	Bacteria	Firmicutes	Bacilli	Bacillales	Bacillaceae	Bacillus	Bacillus_funiculus
FDH228	ASV_13437	0.176471	0.000323487	Neutral	Bacteria	Proteobacteria	Gammaproteobacteria	Gammaproteobacteria_Incertae_Sedis	Unknown_Family	Unknown_Family	uncultured_bacterium
FDH228	ASV_13468	0.235294	0.000681025	Neutral	Bacteria	Proteobacteria	Gammaproteobacteria	Gammaproteobacteria_Incertae_Sedis	Unknown_Family	Acidibacter
FDH228	ASV_13648	0.235294	0.00153231	Neutral	Bacteria	Proteobacteria	Alphaproteobacteria	Rhizobiales	Rhizobiaceae	Allorhizobium-Neorhizobium-Pararhizobium-Rhizobium
FDH228	ASV_13822	0.235294	0.0102665	Below	Bacteria	Firmicutes	Bacilli	Bacillales	Planococcaceae	Planomicrobium
FDH228	ASV_13832	0.176471	0.000187282	Neutral	Bacteria	Proteobacteria	Gammaproteobacteria	Burkholderiales	Comamonadaceae	Curvibacter
FDH228	ASV_14281	0.235294	0.000681025	Neutral	Bacteria	Proteobacteria	Alphaproteobacteria	Rhizobiales
FDH228	ASV_14320	0.294118	0.000119179	Above	Bacteria	Actinobacteriota	Actinobacteria	Propionibacteriales	Nocardioidaceae	Nocardioides
FDH228	ASV_14330	0.235294	0.000119179	Above	Bacteria	Actinobacteriota	Acidimicrobiia	uncultured	uncultured	uncultured
FDH228	ASV_15869	0.235294	0.000323487	Neutral	Bacteria	Firmicutes	Bacilli	Bacillales	Planococcaceae	Paenisporosarcina
FDH228	ASV_15874	0.176471	0.000204307	Neutral	Bacteria	Nitrospirota	Nitrospiria	Nitrospirales	Nitrospiraceae	Nitrospira
FDH228	ASV_15880	0.235294	0.000170256	Neutral	Bacteria	Planctomycetota	Phycisphaerae	Tepidisphaerales	WD2101_soil_group	WD2101_soil_group	uncultured_planctomycete
FDH228	ASV_15881	0.176471	0.000442666	Neutral	Bacteria	Actinobacteriota	Actinobacteria
FDH228	ASV_15926	0.235294	0.000221333	Neutral	Bacteria	Planctomycetota	Planctomycetes	Gemmatales	Gemmataceae	uncultured
FDH228	ASV_15957	0.176471	0.000102154	Neutral	Bacteria	Proteobacteria	Alphaproteobacteria	Sphingomonadales	Sphingomonadaceae	Sphingomonas
FDH228	ASV_15963	0.176471	0.000374564	Neutral	Bacteria	Bacteroidota	Bacteroidia	Chitinophagales	Chitinophagaceae	Sediminibacterium
FDH228	ASV_15999	0.294118	0.000646974	Neutral	Bacteria	Firmicutes	Bacilli	Bacillales	Planococcaceae	Paenisporosarcina
FDH228	ASV_16026	0.235294	0.000493743	Neutral	Bacteria	Firmicutes	Bacilli	Bacillales	Planococcaceae	Paenisporosarcina
FDH228	ASV_16140	0.294118	0.000187282	Above	Bacteria	Proteobacteria	Alphaproteobacteria	Reyranellales	Reyranellaceae	uncultured	Rhodospirillales_bacterium
FDH228	ASV_16179	0.176471	0.000119179	Neutral	Bacteria	Proteobacteria	Gammaproteobacteria	Burkholderiales	Comamonadaceae	Comamonas	Comamonas_aquatica
FDH228	ASV_16280	0.235294	0.00027241	Neutral	Bacteria	Proteobacteria	Alphaproteobacteria	Sphingomonadales	Sphingomonadaceae	Sphingomonas
FDH228	ASV_17367	0.352941	0.00646974	Below	Bacteria	Proteobacteria	Gammaproteobacteria	Cellvibrionales	Cellvibrionaceae	Cellvibrio
FDH228	ASV_17369	0.235294	0.0021282	Neutral	Bacteria	Proteobacteria	Gammaproteobacteria	Cellvibrionales	Cellvibrionaceae	Cellvibrio
FDH228	ASV_17376	0.235294	0.000408615	Neutral	Bacteria	Proteobacteria	Gammaproteobacteria	Nitrosococcales	Methylophagaceae	Methylophaga	Methylophaga_sp.
FDH228	ASV_17450	0.235294	0.000204307	Neutral	Bacteria	Planctomycetota	Planctomycetes	Pirellulales	Pirellulaceae	Pir4_lineage	uncultured_Planctomycetaceae
FDH228	ASV_17581	0.352941	0.000153231	Above	Bacteria	Sumerlaeota	Sumerlaeia	Sumerlaeales	Sumerlaeaceae	Sumerlaea
FDH228	ASV_17602	0.294118	0.000459692	Neutral	Bacteria	Proteobacteria	Gammaproteobacteria
FDH228	ASV_18310	0.235294	0.00333702	Below	Bacteria	Proteobacteria	Gammaproteobacteria	Pseudomonadales	Pseudomonadaceae	Pseudomonas
FDH228	ASV_18335	0.235294	0.000187282	Neutral	Bacteria	Proteobacteria	Alphaproteobacteria	Rhizobiales	Rhizobiaceae
FDH228	ASV_18338	0.235294	0.000204307	Neutral	Bacteria	Actinobacteriota	Actinobacteria	Frankiales	Sporichthyaceae	Sporichthya	Sporichthya_polymorpha
FDH228	ASV_18344	0.235294	0.00027241	Neutral	Bacteria	Proteobacteria	Alphaproteobacteria	Sphingomonadales	Sphingomonadaceae	Altererythrobacter
FDH228	ASV_18346	0.235294	0.000119179	Above	Bacteria	Firmicutes	Bacilli	Bacillales	Planococcaceae	Paenisporosarcina
FDH228	ASV_18428	0.235294	0.000170256	Neutral	Bacteria	Proteobacteria	Gammaproteobacteria	Burkholderiales	Methylophilaceae	Methylobacillus
FDH228	ASV_18620	0.235294	0.000374564	Neutral	Bacteria	Planctomycetota	Planctomycetes	Planctomycetales	uncultured	uncultured
FDH228	ASV_19787	0.235294	0.000646974	Neutral	Bacteria	Verrucomicrobiota	Verrucomicrobiae	Verrucomicrobiales	Rubritaleaceae	Luteolibacter
FDH228	ASV_19903	0.235294	0.000595897	Neutral	Bacteria	Proteobacteria	Alphaproteobacteria	Sphingomonadales	Sphingomonadaceae	Sphingomonas
FDH228	ASV_20312	0.235294	0.000170256	Neutral	Bacteria	Planctomycetota	Planctomycetes	Gemmatales	Gemmataceae	uncultured
PFV1	ASV_49	0.294118	0.00515643	Below	Bacteria	Proteobacteria	Alphaproteobacteria	Rhizobiales	Beijerinckiaceae	Methylobacterium-Methylorubrum
PFV1	ASV_122	0.470588	0.00741586	Below	Bacteria	Proteobacteria	Alphaproteobacteria	Rhizobiales	Rhizobiaceae
PFV1	ASV_149	0.529412	0.00307596	Neutral	Bacteria	Proteobacteria	Alphaproteobacteria	Rhizobiales	Rhizobiaceae	Aureimonas
PFV1	ASV_154	0.705882	0.00930617	Neutral	Bacteria	Proteobacteria	Alphaproteobacteria	Rhizobiales	Rhizobiaceae	Aureimonas
PFV1	ASV_189	0.470588	0.00178965	Neutral	Bacteria	Firmicutes	Bacilli	Bacillales	Bacillaceae	Bacillus
PFV1	ASV_211	0.882353	0.0298871	Neutral	Bacteria	Proteobacteria	Alphaproteobacteria	Rhizobiales	Rhizobiaceae	Aureimonas
PFV1	ASV_222	0.529412	0.00143172	Above	Bacteria	Proteobacteria	Gammaproteobacteria	Pseudomonadales	Moraxellaceae	Acinetobacter
PFV1	ASV_238	0.294118	0.00391486	Below	Bacteria	Proteobacteria	Alphaproteobacteria	Rhizobiales	Rhizobiaceae	Aureimonas
PFV1	ASV_359	0.294118	0.000268447	Above	Bacteria	Firmicutes	Bacilli	Bacillales	Bacillaceae	Bacillus
PFV1	ASV_364	0.294118	0.00203573	Neutral	Bacteria	Proteobacteria	Alphaproteobacteria	Sphingomonadales	Sphingomonadaceae	Sphingomonas
PFV1	ASV_365	0.411765	0.000234891	Above	Bacteria	Proteobacteria	Gammaproteobacteria	Pseudomonadales	Moraxellaceae	Acinetobacter
PFV1	ASV_375	0.882353	0.0158048	Neutral	Bacteria	Proteobacteria	Alphaproteobacteria	Rhizobiales	Rhizobiaceae	Aureimonas
PFV1	ASV_378	0.411765	0.0223371	Below	Bacteria	Proteobacteria	Alphaproteobacteria	Sphingomonadales	Sphingomonadaceae	Sphingomonas
PFV1	ASV_379	0.294118	0.00779616	Below	Bacteria	Proteobacteria	Alphaproteobacteria	Sphingomonadales	Sphingomonadaceae	Sphingomonas
PFV1	ASV_380	0.529412	0.00994374	Below	Bacteria	Proteobacteria	Alphaproteobacteria	Rhizobiales	Rhizobiaceae	Aureimonas
PFV1	ASV_397	0.647059	0.00149883	Above	Bacteria	Proteobacteria	Gammaproteobacteria	Enterobacterales	Enterobacteriaceae	Escherichia-Shigella
PFV1	ASV_398	0.470588	0.000704674	Above	Bacteria	Actinobacteriota	Actinobacteria	Micrococcales	Micrococcaceae	Micrococcus
PFV1	ASV_441	0.470588	0.00185676	Neutral	Bacteria	Firmicutes	Bacilli	Bacillales	Bacillaceae	Bacillus
PFV1	ASV_446	0.294118	0.000346745	Above	Bacteria	Actinobacteriota	Actinobacteria	Micrococcales	Micrococcaceae	Micrococcus
PFV1	ASV_462	0.294118	0.000134224	Above	Bacteria	Proteobacteria	Gammaproteobacteria	Enterobacterales	Enterobacteriaceae	Escherichia-Shigella
PFV1	ASV_471	0.411765	0.00164424	Neutral	Bacteria	Proteobacteria	Alphaproteobacteria	Rhizobiales	Rhizobiaceae	Aureimonas
PFV1	ASV_472	0.352941	0.00524591	Below	Bacteria	Proteobacteria	Alphaproteobacteria	Rhizobiales	Rhizobiaceae	Aureimonas
PFV1	ASV_497	0.235294	0.00668881	Below	Bacteria	Proteobacteria	Alphaproteobacteria	Sphingomonadales	Sphingomonadaceae	Sphingomonas
PFV1	ASV_499	0.352941	0.0118005	Below	Bacteria	Proteobacteria	Gammaproteobacteria	Burkholderiales	Oxalobacteraceae	Massilia
PFV1	ASV_511	0.411765	0.0468441	Below	Bacteria	Proteobacteria	Gammaproteobacteria	Burkholderiales	Oxalobacteraceae	Massilia
PFV1	ASV_516	0.176471	0.0015995	Neutral	Bacteria	Bacteroidota	Bacteroidia	Sphingobacteriales	Sphingobacteriaceae	Pedobacter
PFV1	ASV_517	0.294118	0.00416093	Below	Bacteria	Proteobacteria	Gammaproteobacteria	Burkholderiales	Oxalobacteraceae	Massilia
PFV1	ASV_556	0.294118	0.000984307	Neutral	Bacteria	Firmicutes	Bacilli	Bacillales	Bacillaceae	Bacillus
PFV1	ASV_557	0.411765	0.000794157	Above	Bacteria	Proteobacteria	Gammaproteobacteria	Pseudomonadales	Moraxellaceae	Acinetobacter
PFV1	ASV_561	0.352941	0.000782971	Neutral	Bacteria	Firmicutes	Bacilli	Bacillales	Bacillaceae	Bacillus
PFV1	ASV_589	0.294118	0.000201336	Above	Bacteria	Actinobacteriota	Actinobacteria	Micrococcales	Micrococcaceae
PFV1	ASV_596	0.588235	0.000794157	Above	Bacteria	Actinobacteriota	Actinobacteria	Micrococcales	Micrococcaceae
PFV1	ASV_610	0.294118	0.00019015	Above	Bacteria	Proteobacteria	Alphaproteobacteria	Sphingomonadales	Sphingomonadaceae	Sphingomonas
PFV1	ASV_652	0.588235	0.0276724	Below	Bacteria	Proteobacteria	Alphaproteobacteria	Rhizobiales	Rhizobiaceae
PFV1	ASV_696	0.529412	0.0136461	Below	Bacteria	Proteobacteria	Alphaproteobacteria	Rhizobiales	Rhizobiaceae	Aureimonas
PFV1	ASV_716	0.411765	0.00211402	Neutral	Bacteria	Proteobacteria	Alphaproteobacteria	Rhizobiales	Rhizobiaceae	Aureimonas
PFV1	ASV_856	0.294118	0.00016778	Above	Bacteria	Proteobacteria	Alphaproteobacteria	Dongiales	Dongiaceae	Dongia
PFV1	ASV_877	0.294118	0.000704674	Neutral	Bacteria	Proteobacteria	Alphaproteobacteria	Dongiales	Dongiaceae	Dongia
PFV1	ASV_1262	0.411765	0.00653222	Below	Bacteria	Proteobacteria	Alphaproteobacteria	Sphingomonadales	Sphingomonadaceae	Sphingomonas
PFV1	ASV_1405	0.294118	0.000123038	Above	Bacteria	Actinobacteriota	Actinobacteria	Propionibacteriales	Propionibacteriaceae	Cutibacterium
PFV1	ASV_1469	0.352941	0.0133888	Below	Bacteria	Proteobacteria	Alphaproteobacteria	Rhizobiales	Rhizobiaceae
PFV1	ASV_1639	0.352941	0.0083778	Below	Bacteria	Actinobacteriota	Acidimicrobiia	Microtrichales	Ilumatobacteraceae	Ilumatobacter
PFV1	ASV_2632	0.235294	0.000246077	Neutral	Bacteria	Proteobacteria	Gammaproteobacteria	Enterobacterales	Enterobacteriaceae	Escherichia-Shigella
PFV1	ASV_2653	0.411765	0.000816527	Above	Bacteria	Firmicutes	Bacilli	Bacillales	Bacillaceae	Bacillus
PFV1	ASV_2654	0.588235	0.000503339	Above	Bacteria	Proteobacteria	Gammaproteobacteria	Enterobacterales	Enterobacteriaceae	Escherichia-Shigella
PFV1	ASV_2706	0.235294	0.000178965	Neutral	Bacteria	Firmicutes	Bacilli	Bacillales	Bacillaceae	Anoxybacillus
PFV1	ASV_2726	0.294118	0.000335559	Above	Bacteria	Firmicutes	Bacilli	Bacillales	Bacillaceae	Bacillus
PFV1	ASV_2739	0.705882	0.00318781	Neutral	Bacteria	Firmicutes	Bacilli	Bacillales	Bacillaceae	Bacillus
PFV1	ASV_2809	0.294118	0.000234891	Above	Bacteria	Proteobacteria	Alphaproteobacteria	Sphingomonadales	Sphingomonadaceae	Sphingomonas
PFV1	ASV_2861	0.411765	0.000436227	Above	Bacteria	Firmicutes	Bacilli	Bacillales	Bacillaceae	Bacillus
PFV1	ASV_2866	0.647059	0.0101451	Below	Bacteria	Proteobacteria	Alphaproteobacteria	Rhizobiales	Rhizobiaceae
PFV1	ASV_2878	0.352941	0.01038	Below	Bacteria	Proteobacteria	Alphaproteobacteria	Rhizobiales	Rhizobiaceae
PFV1	ASV_2966	0.294118	0.010984	Below	Bacteria	Proteobacteria	Gammaproteobacteria	Burkholderiales	Oxalobacteraceae	Massilia
PFV1	ASV_3959	0.294118	0.00035793	Above	Bacteria	Proteobacteria	Gammaproteobacteria	Gammaproteobacteria_Incertae_Sedis	Unknown_Family	Acidibacter
PFV1	ASV_4185	0.411765	0.00314307	Neutral	Bacteria	Proteobacteria	Alphaproteobacteria	Rhizobiales	Rhizobiaceae	Aureimonas
PFV1	ASV_5759	0.470588	0.00187913	Neutral	Bacteria	Proteobacteria	Alphaproteobacteria	Rhizobiales	Rhizobiaceae
PFV1	ASV_5869	0.411765	0.0136349	Below	Bacteria	Actinobacteriota	Acidimicrobiia	Microtrichales	Ilumatobacteraceae	Ilumatobacter
PFV1	ASV_5871	0.411765	0.0119459	Below	Bacteria	Actinobacteriota	Acidimicrobiia	Microtrichales	Ilumatobacteraceae	Ilumatobacter
PFV1	ASV_5872	0.352941	0.00149883	Neutral	Bacteria	Firmicutes	Bacilli	Bacillales	Bacillaceae	Bacillus
PFV1	ASV_5873	0.294118	0.0039596	Below	Bacteria	Proteobacteria	Gammaproteobacteria	Steroidobacterales	Steroidobacteraceae	Steroidobacter
PFV1	ASV_5878	0.411765	0.0151785	Below	Bacteria	Proteobacteria	Alphaproteobacteria	Sphingomonadales	Sphingomonadaceae
PFV1	ASV_5879	0.294118	0.00577162	Below	Bacteria	Bacteroidota	Bacteroidia	Chitinophagales	Chitinophagaceae
PFV1	ASV_5883	0.352941	0.00447412	Below	Bacteria	Bacteroidota	Bacteroidia	Chitinophagales	Chitinophagaceae
PFV1	ASV_5884	0.294118	0.0016778	Neutral	Bacteria	Proteobacteria	Gammaproteobacteria	Burkholderiales	Burkholderiaceae	Ralstonia
PFV1	ASV_5886	0.294118	0.0054808	Below	Bacteria	Actinobacteriota	Acidimicrobiia	Microtrichales	Ilumatobacteraceae	uncultured	metagenome
PFV1	ASV_5888	0.294118	0.00289699	Neutral	Bacteria	Actinobacteriota	Acidimicrobiia	Microtrichales
PFV1	ASV_5889	0.294118	0.00270684	Neutral	Bacteria	Actinobacteriota	Acidimicrobiia	Microtrichales
PFV1	ASV_5892	0.470588	0.0114538	Below	Bacteria	Proteobacteria	Alphaproteobacteria	Sphingomonadales	Sphingomonadaceae
PFV1	ASV_5895	0.294118	0.00112972	Neutral	Bacteria	Proteobacteria	Gammaproteobacteria	Steroidobacterales	Steroidobacteraceae	Steroidobacter
PFV1	ASV_5896	0.352941	0.00199098	Neutral	Bacteria	Patescibacteria	Saccharimonadia	Saccharimonadales	LWQ8	LWQ8
PFV1	ASV_5898	0.294118	0.00111853	Neutral	Bacteria	Proteobacteria	Gammaproteobacteria	Burkholderiales	Burkholderiaceae	Ralstonia
PFV1	ASV_5899	0.352941	0.00263973	Neutral	Bacteria	Bacteroidota	Bacteroidia	Chitinophagales	Chitinophagaceae
PFV1	ASV_5900	0.294118	0.00287462	Neutral	Bacteria	Actinobacteriota	Acidimicrobiia	Microtrichales	Ilumatobacteraceae	uncultured	metagenome
PFV1	ASV_5901	0.294118	0.00173372	Neutral	Bacteria	Actinobacteriota	Acidimicrobiia	Microtrichales
PFV1	ASV_5902	0.470588	0.00120801	Above	Bacteria	Proteobacteria	Alphaproteobacteria	Dongiales	Dongiaceae	Dongia
PFV1	ASV_5903	0.294118	0.00149883	Neutral	Bacteria	Proteobacteria	Alphaproteobacteria	Rhizobiales	Rhodomicrobiaceae	Rhodomicrobium
PFV1	ASV_5904	0.294118	0.00178965	Neutral	Bacteria	Proteobacteria	Gammaproteobacteria	Steroidobacterales	Steroidobacteraceae	Steroidobacter
PFV1	ASV_5908	0.294118	0.00224825	Neutral	Bacteria	Actinobacteriota	Acidimicrobiia	Microtrichales	Ilumatobacteraceae	uncultured	metagenome
PFV1	ASV_5910	0.352941	0.00154357	Neutral	Bacteria	Patescibacteria	Saccharimonadia	Saccharimonadales	LWQ8	LWQ8
PFV1	ASV_5913	0.294118	0.00126394	Neutral	Bacteria	Proteobacteria	Gammaproteobacteria	Steroidobacterales	Steroidobacteraceae	Steroidobacter
PFV1	ASV_5920	0.352941	0.00117446	Neutral	Bacteria	Patescibacteria	Saccharimonadia	Saccharimonadales
PFV1	ASV_5921	0.294118	0.000727045	Neutral	Bacteria	Proteobacteria	Gammaproteobacteria	Steroidobacterales	Steroidobacteraceae
PFV1	ASV_5925	0.411765	0.000794157	Above	Bacteria	Proteobacteria	Alphaproteobacteria	Dongiales	Dongiaceae	Dongia
PFV1	ASV_5927	0.294118	0.000592821	Neutral	Bacteria	Bacteroidota	Bacteroidia	Cytophagales	Microscillaceae
PFV1	ASV_5931	0.294118	0.00223706	Neutral	Bacteria	Bacteroidota	Bacteroidia	Chitinophagales	Chitinophagaceae
PFV1	ASV_5934	0.294118	0.00107379	Neutral	Bacteria	Proteobacteria	Gammaproteobacteria	Steroidobacterales	Steroidobacteraceae	Steroidobacter
PFV1	ASV_5942	0.294118	0.000838898	Neutral	Bacteria	Proteobacteria	Alphaproteobacteria	Rhizobiales	Rhodomicrobiaceae	Rhodomicrobium	uncultured_bacterium
PFV1	ASV_5962	0.352941	0.000346745	Above	Bacteria	Proteobacteria	Gammaproteobacteria	Gammaproteobacteria_Incertae_Sedis	Unknown_Family	Acidibacter
PFV1	ASV_5968	0.294118	0.00310952	Neutral	Bacteria	Verrucomicrobiota	Verrucomicrobiae	Opitutales	Opitutaceae
PFV1	ASV_5971	0.294118	0.000212521	Above	Bacteria	Armatimonadota	Fimbriimonadia	Fimbriimonadales	Fimbriimonadaceae	Fimbriimonadaceae
PFV1	ASV_5975	0.294118	0.000302003	Above	Bacteria	Proteobacteria	Alphaproteobacteria	Ferrovibrionales	Ferrovibrionaceae	Ferrovibrio
PFV1	ASV_5978	0.352941	0.000604007	Above	Bacteria	Verrucomicrobiota	Verrucomicrobiae	Chthoniobacterales	Chthoniobacteraceae	Candidatus_Udaeobacter	Verrucomicrobia_bacterium
PFV1	ASV_5983	0.294118	0.000201336	Above	Bacteria	Proteobacteria	Alphaproteobacteria	Rhizobiales	Rhodomicrobiaceae	Rhodomicrobium	uncultured_bacterium
PFV1	ASV_5987	0.294118	0.000413856	Neutral	Bacteria	Proteobacteria	Alphaproteobacteria	Rhizobiales	Xanthobacteraceae
PFV1	ASV_6002	0.294118	0.00101786	Neutral	Bacteria	Verrucomicrobiota	Verrucomicrobiae	Opitutales	Opitutaceae
PFV1	ASV_6068	0.294118	0.000201336	Above	Bacteria	Proteobacteria	Alphaproteobacteria	Rhizobiales	Devosiaceae
PFV1	ASV_6125	0.294118	0.000212521	Above	Bacteria	Proteobacteria	Alphaproteobacteria	Dongiales	Dongiaceae	Dongia
PFV1	ASV_6305	0.352941	0.0014429	Neutral	Bacteria	Proteobacteria	Gammaproteobacteria	Pseudomonadales	Pseudomonadaceae	Pseudomonas
PFV1	ASV_6330	0.294118	0.00182321	Neutral	Bacteria	Bacteroidota	Bacteroidia	Chitinophagales	Chitinophagaceae
PFV1	ASV_6536	0.294118	6.71e-05	Above	Bacteria	Firmicutes	Bacilli	Staphylococcales	Staphylococcaceae	Staphylococcus
PFV1	ASV_7075	0.352941	0.00019015	Above	Bacteria	Proteobacteria	Gammaproteobacteria	Burkholderiales	Comamonadaceae
PFV1	ASV_7580	0.294118	0.000123038	Above	Bacteria	Actinobacteriota	Actinobacteria	Micrococcales	Micrococcaceae	Micrococcus
PFV1	ASV_7612	0.235294	6.71e-05	Above	Bacteria	Firmicutes	Bacilli	Staphylococcales	Staphylococcaceae	Staphylococcus
PFV1	ASV_7632	0.294118	0.000246077	Above	Bacteria	Proteobacteria	Alphaproteobacteria	Rhizobiales	Beijerinckiaceae	Methylobacterium-Methylorubrum
PFV1	ASV_7633	0.235294	7.83e-05	Above	Bacteria	Proteobacteria	Alphaproteobacteria	Rhodobacterales	Rhodobacteraceae	Paracoccus
PFV1	ASV_7667	0.352941	0.000536895	Above	Bacteria	Proteobacteria	Alphaproteobacteria	Caulobacterales	Caulobacteraceae	Brevundimonas
PFV1	ASV_7766	0.294118	0.000246077	Above	Bacteria	Firmicutes	Bacilli	Bacillales	Bacillaceae	Bacillus
PFV1	ASV_7787	0.411765	0.00663289	Below	Bacteria	Proteobacteria	Alphaproteobacteria	Rhizobiales	Rhizobiaceae	Aureimonas
PFV1	ASV_8162	0.294118	0.00127512	Neutral	Bacteria	Proteobacteria	Alphaproteobacteria	Rhizobiales	Rhizobiaceae
PFV1	ASV_8221	0.352941	0.000111853	Above	Bacteria	Proteobacteria	Alphaproteobacteria	Rhizobiales	Rhizobiaceae
PFV1	ASV_8310	0.235294	0.00239366	Neutral	Bacteria	Proteobacteria	Alphaproteobacteria	Sphingomonadales	Sphingomonadaceae	Sphingomonas
PFV1	ASV_8401	0.411765	0.000592821	Above	Bacteria	Proteobacteria	Gammaproteobacteria	Enterobacterales	Enterobacteriaceae
PFV1	ASV_8867	0.294118	0.000212521	Above	Bacteria	Planctomycetota	Planctomycetes	Gemmatales	Gemmataceae
PFV1	ASV_10946	0.470588	0.0252117	Below	Bacteria	Proteobacteria	Alphaproteobacteria	Sphingomonadales	Sphingomonadaceae	Sphingomonas
PFV1	ASV_10948	0.294118	0.0187242	Below	Bacteria	Proteobacteria	Gammaproteobacteria	Burkholderiales	Oxalobacteraceae	Massilia
PFV1	ASV_10949	0.235294	0.00270684	Neutral	Bacteria	Proteobacteria	Gammaproteobacteria	Burkholderiales	Oxalobacteraceae	Massilia
PFV1	ASV_10950	0.176471	0.00139816	Neutral	Bacteria	Bacteroidota	Bacteroidia	Sphingobacteriales	Sphingobacteriaceae	Pedobacter
PFV1	ASV_10953	0.176471	0.000178965	Neutral	Bacteria	Bacteroidota	Bacteroidia	Sphingobacteriales	Sphingobacteriaceae	Pedobacter
PFV1	ASV_10955	0.352941	0.0022818	Neutral	Bacteria	Proteobacteria	Alphaproteobacteria	Rhizobiales	Rhizobiaceae	Aureimonas
PFV1	ASV_10960	0.176471	7.83e-05	Neutral	Bacteria	Proteobacteria	Alphaproteobacteria	Rhizobiales	Rhizobiaceae
PFV1	ASV_10969	0.235294	0.000346745	Neutral	Bacteria	Deinococcota	Deinococci	Thermales	Thermaceae	Thermus
PFV1	ASV_10980	0.176471	0.000335559	Neutral	Bacteria	Deinococcota	Deinococci	Thermales	Thermaceae	Thermus
PFV1	ASV_11067	0.235294	6.71e-05	Above	Bacteria	Proteobacteria	Gammaproteobacteria	Burkholderiales	Oxalobacteraceae	Massilia
PFV1	ASV_11134	0.176471	3.36e-05	Neutral	Bacteria	Proteobacteria	Alphaproteobacteria
PFV1	ASV_12597	0.352941	0.00110735	Neutral	Bacteria	Firmicutes	Bacilli	Bacillales	Planococcaceae	Savagea	Savagea_faecisuis
PFV2	ASV_31	0.1875	0.00244602	Neutral	Bacteria	Proteobacteria	Gammaproteobacteria	Oceanospirillales	Halomonadaceae	Candidatus_Portiera	Portiera_endosymbiont
PFV2	ASV_42	0.25	0.00236167	Neutral	Bacteria	Proteobacteria	Alphaproteobacteria	Rhizobiales	Beijerinckiaceae	Methylobacterium-Methylorubrum
PFV2	ASV_47	0.3125	0.0438596	Below	Bacteria	Proteobacteria	Gammaproteobacteria	Oceanospirillales	Halomonadaceae	Candidatus_Portiera	Portiera_endosymbiont
PFV2	ASV_49	0.25	0.00168691	Neutral	Bacteria	Proteobacteria	Alphaproteobacteria	Rhizobiales	Beijerinckiaceae	Methylobacterium-Methylorubrum
PFV2	ASV_79	0.125	0.000253036	Neutral	Bacteria	Proteobacteria	Alphaproteobacteria	Rhizobiales	Rhizobiaceae
PFV2	ASV_115	0.1875	0.00109649	Neutral	Bacteria	Proteobacteria	Alphaproteobacteria	Rhizobiales	Rhizobiaceae	Aureimonas
PFV2	ASV_122	0.25	0.00210864	Neutral	Bacteria	Proteobacteria	Alphaproteobacteria	Rhizobiales	Rhizobiaceae
PFV2	ASV_149	0.625	0.0391363	Neutral	Bacteria	Proteobacteria	Alphaproteobacteria	Rhizobiales	Rhizobiaceae	Aureimonas
PFV2	ASV_174	0.125	0.000168691	Neutral	Bacteria	Actinobacteriota	Actinobacteria	Propionibacteriales	Nocardioidaceae	Nocardioides	Nocardioides_exalbidus
PFV2	ASV_183	0.125	0.000253036	Neutral	Bacteria	Firmicutes	Bacilli	Bacillales	Bacillaceae	Bacillus
PFV2	ASV_189	0.25	0.000590418	Above	Bacteria	Firmicutes	Bacilli	Bacillales	Bacillaceae	Bacillus
PFV2	ASV_209	0.125	0.00109649	Neutral	Bacteria	Firmicutes	Bacilli	Bacillales	Bacillaceae	Bacillus
PFV2	ASV_211	0.625	0.0172065	Neutral	Bacteria	Proteobacteria	Alphaproteobacteria	Rhizobiales	Rhizobiaceae	Aureimonas
PFV2	ASV_222	0.25	0.00101215	Above	Bacteria	Proteobacteria	Gammaproteobacteria	Pseudomonadales	Moraxellaceae	Acinetobacter
PFV2	ASV_238	0.4375	0.00261471	Above	Bacteria	Proteobacteria	Alphaproteobacteria	Rhizobiales	Rhizobiaceae	Aureimonas
PFV2	ASV_250	0.3125	0.0267375	Below	Bacteria	Proteobacteria	Alphaproteobacteria	Rhizobiales	Rhizobiaceae	Aureimonas
PFV2	ASV_364	0.3125	0.00632591	Neutral	Bacteria	Proteobacteria	Alphaproteobacteria	Sphingomonadales	Sphingomonadaceae	Sphingomonas
PFV2	ASV_365	0.1875	0.000421727	Neutral	Bacteria	Proteobacteria	Gammaproteobacteria	Pseudomonadales	Moraxellaceae	Acinetobacter
PFV2	ASV_372	0.1875	0.000506073	Neutral	Bacteria	Firmicutes	Bacilli	Bacillales	Bacillaceae	Bacillus
PFV2	ASV_375	0.3125	0.0209177	Neutral	Bacteria	Proteobacteria	Alphaproteobacteria	Rhizobiales	Rhizobiaceae	Aureimonas
PFV2	ASV_378	0.4375	0.00489204	Above	Bacteria	Proteobacteria	Alphaproteobacteria	Sphingomonadales	Sphingomonadaceae	Sphingomonas
PFV2	ASV_381	0.3125	0.00759109	Neutral	Bacteria	Proteobacteria	Gammaproteobacteria	Enterobacterales	Morganellaceae	Arsenophonus
PFV2	ASV_382	0.375	0.00868758	Neutral	Bacteria	Proteobacteria	Alphaproteobacteria	Sphingomonadales	Sphingomonadaceae	Sphingomonas
PFV2	ASV_385	0.3125	0.0083502	Neutral	Bacteria	Proteobacteria	Gammaproteobacteria	Oceanospirillales	Halomonadaceae	Candidatus_Portiera	Portiera_endosymbiont
PFV2	ASV_397	0.1875	0.00362686	Neutral	Bacteria	Proteobacteria	Gammaproteobacteria	Enterobacterales	Enterobacteriaceae	Escherichia-Shigella
PFV2	ASV_399	0.3125	0.00151822	Above	Bacteria	Proteobacteria	Gammaproteobacteria	Enterobacterales	Morganellaceae	Arsenophonus
PFV2	ASV_421	0.125	0.0134953	Below	Bacteria	Proteobacteria	Gammaproteobacteria	Enterobacterales	Enterobacteriaceae	Escherichia-Shigella
PFV2	ASV_428	0.25	0.00151822	Neutral	Bacteria	Proteobacteria	Gammaproteobacteria	Burkholderiales	Methylophilaceae	Methylobacillus
PFV2	ASV_442	0.25	0.000590418	Above	Bacteria	Firmicutes	Bacilli	Bacillales	Bacillaceae	Bacillus
PFV2	ASV_457	0.25	0.000674764	Above	Bacteria	Proteobacteria	Alphaproteobacteria	Rhizobiales	Beijerinckiaceae	Methylobacterium-Methylorubrum
PFV2	ASV_461	0.1875	0.000253036	Neutral	Bacteria	Proteobacteria	Gammaproteobacteria	Pseudomonadales	Moraxellaceae	Acinetobacter
PFV2	ASV_467	0.125	0.00362686	Neutral	Bacteria	Proteobacteria	Gammaproteobacteria	Enterobacterales	Enterobacteriaceae	Escherichia-Shigella
PFV2	ASV_471	0.375	0.025135	Neutral	Bacteria	Proteobacteria	Alphaproteobacteria	Rhizobiales	Rhizobiaceae	Aureimonas
PFV2	ASV_472	0.5625	0.0473178	Neutral	Bacteria	Proteobacteria	Alphaproteobacteria	Rhizobiales	Rhizobiaceae	Aureimonas
PFV2	ASV_497	0.3125	0.00168691	Above	Bacteria	Proteobacteria	Alphaproteobacteria	Sphingomonadales	Sphingomonadaceae	Sphingomonas
PFV2	ASV_545	0.25	0.00421727	Neutral	Bacteria	Bacteroidota	Bacteroidia	Cytophagales	Amoebophilaceae	Candidatus_Cardinium
PFV2	ASV_556	0.125	0.0009278	Neutral	Bacteria	Firmicutes	Bacilli	Bacillales	Bacillaceae	Bacillus
PFV2	ASV_561	0.25	0.00126518	Above	Bacteria	Firmicutes	Bacilli	Bacillales	Bacillaceae	Bacillus
PFV2	ASV_583	0.1875	0.000674764	Neutral	Bacteria	Bacteroidota	Bacteroidia	Cytophagales	Amoebophilaceae	Candidatus_Cardinium
PFV2	ASV_585	0.125	0.00160256	Neutral	Bacteria	Actinobacteriota	Actinobacteria	Micrococcales	Micrococcaceae	Pseudarthrobacter
PFV2	ASV_586	0.1875	0.00303644	Neutral	Bacteria	Actinobacteriota	Actinobacteria	Micrococcales	Micrococcaceae
PFV2	ASV_588	0.125	0.00126518	Neutral	Bacteria	Actinobacteriota	Actinobacteria	Micrococcales	Micrococcaceae
PFV2	ASV_589	0.25	0.00269906	Neutral	Bacteria	Actinobacteriota	Actinobacteria	Micrococcales	Micrococcaceae
PFV2	ASV_590	0.1875	0.00168691	Neutral	Bacteria	Actinobacteriota	Actinobacteria	Micrococcales	Micrococcaceae
PFV2	ASV_593	0.125	0.0009278	Neutral	Bacteria	Actinobacteriota	Actinobacteria	Micrococcales	Micrococcaceae
PFV2	ASV_595	0.125	0.000590418	Neutral	Bacteria	Actinobacteriota	Actinobacteria	Micrococcales	Micrococcaceae	Pseudarthrobacter
PFV2	ASV_596	0.1875	0.00303644	Neutral	Bacteria	Actinobacteriota	Actinobacteria	Micrococcales	Micrococcaceae
PFV2	ASV_598	0.125	0.000590418	Neutral	Bacteria	Actinobacteriota	Actinobacteria	Micrococcales	Micrococcaceae
PFV2	ASV_601	0.125	0.000337382	Neutral	Bacteria	Actinobacteriota	Actinobacteria	Micrococcales	Micrococcaceae	Pseudarthrobacter
PFV2	ASV_608	0.125	0.000843455	Neutral	Bacteria	Proteobacteria	Alphaproteobacteria	Sphingomonadales	Sphingomonadaceae
PFV2	ASV_625	0.1875	0.000506073	Neutral	Bacteria	Proteobacteria	Alphaproteobacteria	Dongiales	Dongiaceae	Dongia
PFV2	ASV_633	0.125	0.000337382	Neutral	Bacteria	Proteobacteria	Alphaproteobacteria	Sphingomonadales	Sphingomonadaceae
PFV2	ASV_652	0.375	0.0149292	Neutral	Bacteria	Proteobacteria	Alphaproteobacteria	Rhizobiales	Rhizobiaceae
PFV2	ASV_696	0.375	0.00522942	Neutral	Bacteria	Proteobacteria	Alphaproteobacteria	Rhizobiales	Rhizobiaceae	Aureimonas
PFV2	ASV_716	0.25	0.000506073	Above	Bacteria	Proteobacteria	Alphaproteobacteria	Rhizobiales	Rhizobiaceae	Aureimonas
PFV2	ASV_777	0.125	0.000168691	Neutral	Bacteria	Proteobacteria	Alphaproteobacteria	Dongiales	Dongiaceae	Dongia
PFV2	ASV_809	0.125	0.000253036	Neutral	Bacteria	Proteobacteria	Alphaproteobacteria	Rhizobiales	Rhizobiaceae
PFV2	ASV_826	0.125	0.000421727	Neutral	Bacteria	Proteobacteria	Gammaproteobacteria	Pseudomonadales	Pseudomonadaceae	Pseudomonas
PFV2	ASV_955	0.125	0.000168691	Neutral	Bacteria	Proteobacteria	Gammaproteobacteria	PLTA13	PLTA13	PLTA13	metagenome
PFV2	ASV_1049	0.125	0.000168691	Neutral	Bacteria	Verrucomicrobiota	Verrucomicrobiae	Opitutales	Opitutaceae
PFV2	ASV_1262	0.1875	0.000253036	Neutral	Bacteria	Proteobacteria	Alphaproteobacteria	Sphingomonadales	Sphingomonadaceae	Sphingomonas
PFV2	ASV_1639	0.1875	0.00514507	Neutral	Bacteria	Actinobacteriota	Acidimicrobiia	Microtrichales	Ilumatobacteraceae	Ilumatobacter
PFV2	ASV_1867	0.1875	0.00118084	Neutral	Bacteria	Firmicutes	Bacilli	Bacillales	Bacillaceae	Bacillus
PFV2	ASV_2654	0.125	0.00624157	Neutral	Bacteria	Proteobacteria	Gammaproteobacteria	Enterobacterales	Enterobacteriaceae	Escherichia-Shigella
PFV2	ASV_2666	0.125	0.00641026	Neutral	Bacteria	Proteobacteria	Gammaproteobacteria	Enterobacterales	Enterobacteriaceae	Escherichia-Shigella
PFV2	ASV_2701	0.1875	0.000421727	Neutral	Bacteria	Firmicutes	Bacilli	Paenibacillales	Paenibacillaceae	Ammoniphilus
PFV2	ASV_2707	0.1875	0.000674764	Neutral	Bacteria	Firmicutes	Bacilli	Bacillales	Bacillaceae	Bacillus
PFV2	ASV_2716	0.125	0.000168691	Neutral	Bacteria	Actinobacteriota	Actinobacteria	Micrococcales	Micrococcaceae	Rothia
PFV2	ASV_2726	0.125	0.000337382	Neutral	Bacteria	Firmicutes	Bacilli	Bacillales	Bacillaceae	Bacillus
PFV2	ASV_2866	0.3125	0.0202429	Neutral	Bacteria	Proteobacteria	Alphaproteobacteria	Rhizobiales	Rhizobiaceae
PFV2	ASV_2878	0.1875	0.00328947	Neutral	Bacteria	Proteobacteria	Alphaproteobacteria	Rhizobiales	Rhizobiaceae
PFV2	ASV_5759	0.25	0.000843455	Above	Bacteria	Proteobacteria	Alphaproteobacteria	Rhizobiales	Rhizobiaceae
PFV2	ASV_5869	0.1875	0.00691633	Neutral	Bacteria	Actinobacteriota	Acidimicrobiia	Microtrichales	Ilumatobacteraceae	Ilumatobacter
PFV2	ASV_5871	0.1875	0.00733806	Neutral	Bacteria	Actinobacteriota	Acidimicrobiia	Microtrichales	Ilumatobacteraceae	Ilumatobacter
PFV2	ASV_5878	0.25	0.00295209	Neutral	Bacteria	Proteobacteria	Alphaproteobacteria	Sphingomonadales	Sphingomonadaceae
PFV2	ASV_5885	0.1875	0.000843455	Neutral	Bacteria	Proteobacteria	Alphaproteobacteria	Sphingomonadales	Sphingomonadaceae
PFV2	ASV_5886	0.1875	0.00337382	Neutral	Bacteria	Actinobacteriota	Acidimicrobiia	Microtrichales	Ilumatobacteraceae	uncultured	metagenome
PFV2	ASV_5888	0.1875	0.0009278	Neutral	Bacteria	Actinobacteriota	Acidimicrobiia	Microtrichales
PFV2	ASV_5889	0.1875	0.00134953	Neutral	Bacteria	Actinobacteriota	Acidimicrobiia	Microtrichales
PFV2	ASV_5892	0.1875	0.0037112	Neutral	Bacteria	Proteobacteria	Alphaproteobacteria	Sphingomonadales	Sphingomonadaceae
PFV2	ASV_5900	0.1875	0.00337382	Neutral	Bacteria	Actinobacteriota	Acidimicrobiia	Microtrichales	Ilumatobacteraceae	uncultured	metagenome
PFV2	ASV_5908	0.1875	0.00219298	Neutral	Bacteria	Actinobacteriota	Acidimicrobiia	Microtrichales	Ilumatobacteraceae	uncultured	metagenome
PFV2	ASV_5968	0.1875	0.00126518	Neutral	Bacteria	Verrucomicrobiota	Verrucomicrobiae	Opitutales	Opitutaceae
PFV2	ASV_5977	0.1875	0.0018556	Neutral	Bacteria	Actinobacteriota	Acidimicrobiia	Microtrichales	Ilumatobacteraceae	uncultured	metagenome
PFV2	ASV_7482	0.25	0.000421727	Above	Bacteria	Firmicutes	Bacilli	Bacillales	Bacillaceae	Bacillus
PFV2	ASV_7513	0.125	0.000168691	Neutral	Bacteria	Firmicutes	Bacilli	Bacillales	Bacillaceae	Bacillus
PFV2	ASV_7609	0.375	0.0208333	Neutral	Bacteria	Proteobacteria	Alphaproteobacteria	Rhizobiales	Rhizobiaceae	Aureimonas
PFV2	ASV_7631	0.25	0.00109649	Above	Bacteria	Bacteroidota	Bacteroidia	Cytophagales	Amoebophilaceae	Candidatus_Cardinium	Cardinium_endosymbiont
PFV2	ASV_7643	0.1875	0.000506073	Neutral	Bacteria	Proteobacteria	Gammaproteobacteria	Pseudomonadales	Moraxellaceae	Acinetobacter
PFV2	ASV_7787	0.25	0.00430162	Neutral	Bacteria	Proteobacteria	Alphaproteobacteria	Rhizobiales	Rhizobiaceae	Aureimonas
PFV2	ASV_7792	0.1875	0.000253036	Neutral	Bacteria	Proteobacteria	Gammaproteobacteria	Pseudomonadales	Pseudomonadaceae	Pseudomonas
PFV2	ASV_8161	0.1875	0.0110493	Neutral	Bacteria	Proteobacteria	Alphaproteobacteria	Rhizobiales	Rhizobiaceae	Aureimonas
PFV2	ASV_8162	0.375	0.027834	Neutral	Bacteria	Proteobacteria	Alphaproteobacteria	Rhizobiales	Rhizobiaceae
PFV2	ASV_8323	0.3125	0.00480769	Neutral	Bacteria	Proteobacteria	Gammaproteobacteria	Oceanospirillales	Halomonadaceae	Candidatus_Portiera	Portiera_endosymbiont
PFV2	ASV_9624	0.125	0.000168691	Neutral	Bacteria	Proteobacteria	Alphaproteobacteria	Sphingomonadales	Sphingomonadaceae	Sphingomonas
PFV2	ASV_9640	0.125	0.000674764	Neutral	Bacteria	Firmicutes	Bacilli	Bacillales	Bacillaceae	Bacillus
PFV2	ASV_9755	0.1875	0.00910931	Neutral	Bacteria	Proteobacteria	Alphaproteobacteria	Rhizobiales	Rhizobiaceae	Aureimonas
PFV2	ASV_10946	0.1875	0.000590418	Neutral	Bacteria	Proteobacteria	Alphaproteobacteria	Sphingomonadales	Sphingomonadaceae	Sphingomonas
PFV2	ASV_10969	0.1875	0.000337382	Neutral	Bacteria	Deinococcota	Deinococci	Thermales	Thermaceae	Thermus
PFV2	ASV_11333	0.1875	0.000590418	Neutral	Bacteria	Actinobacteriota	Acidimicrobiia	Microtrichales
PFV2	ASV_11404	0.1875	0.000506073	Neutral	Bacteria	Proteobacteria	Alphaproteobacteria	Rhizobiales	Xanthobacteraceae
PFV2	ASV_11519	0.1875	0.00101215	Neutral	Bacteria	Proteobacteria	Alphaproteobacteria	Rhizobiales	Xanthobacteraceae	Bradyrhizobium
PFV2	ASV_12366	0.125	0.000168691	Neutral	Bacteria	Proteobacteria	Gammaproteobacteria	Xanthomonadales	Xanthomonadaceae
PFV2	ASV_17862	0.1875	0.000421727	Neutral	Bacteria	Proteobacteria	Gammaproteobacteria	Alteromonadales	Alteromonadaceae	Rheinheimera
PFV2	ASV_20250	0.125	0.000253036	Neutral	Bacteria	Proteobacteria	Gammaproteobacteria	Alteromonadales	Alteromonadaceae	Rheinheimera
PFV2	ASV_22006	0.125	0.000253036	Neutral	Bacteria	Proteobacteria	Gammaproteobacteria	Pseudomonadales	Moraxellaceae	Acinetobacter
